# Supplementary material for: The Role of RKIP in the Regulation of EMT in the Tumor Microenvironment
Source: Cancers (Basel). 2022 Sep 22;14(19):4596. doi: 10.3390/cancers14194596 (PMC9559516; doi:10.3390/cancers14194596)
Supplement: Supplementary file 1 [file cancers-14-04596-s001.zip]

Archive with 1 entries (1 files):
- cancers-1924584-supplementary.pdf
